# Supplementary material for: Effect of intravitreal bevacizumab for retinopathy of prematurity on weight gain
Source: PLoS One. 2021 Dec 10;16(12):e0261095. doi: 10.1371/journal.pone.0261095 (PMC8664189; doi:10.1371/journal.pone.0261095)
Supplement: S1 File — (XLSX) [file pone.0261095.s001.xlsx]

## Sheet: Sheet1
no	matching No	sex	Zone at treatment	Body weight (BW) at birth	GA	PMA at treatment	days from birth to treatment	treatment	BW (adjust) treatment -7day	BW treatment +0day	BW (adjust) treatment +7day	BW (adjust) treatment +14day	BW before treatment	BW treatment -7day	BW treatment +0day	BW treatment +1day	BW treatment +2day	BW treatment +3day	BW treatment +4day	BW treatment +5day	BW treatment +6day	BW treatment +7day	BW treatment +8day	BW treatment +9day	BW treatment +10day	BW treatment +11day	BW treatment +12day	BW treatment +13day	BW treatment +14day	multiple birth	Apgar 1	Apgar5	Periventricular leukomalacia）	Intraventricular hemorrhage	Transfusion of red blood cell	Sepsis	Patent ductus arteriosus	Chronic lung disease	Respiratory distress syndrome	Necrotizing enterocolitis	no	date of treatment	start	sBP - 7 days	sBP - 6 days	sBP - 5 days	sBP - 4 days	sBP - 3 days	sBP - 2 days
r1024	12	M	2	1138	26.1429	36	69	IVB	2060	2408	2568	2514		2060	2408	no data	2352	2398	2468	2498	2509	2568	no data	no data	2454	2426	2410	2506	2514	yes	8	4	no	yes	no	no	yes	no	yes	no	r1024	42522	42515	76	77	63	83	75	88
r1025	8	M	2	704	26.1429	34.2857	57	IVB	1370	1590	1714	2044		1370	1590	no data	no data	1618	1596	1626	1656	1714	1780	1784	1858	1910	1916	1966	2044	yes	7	9	no	yes	yes	no	yes	no	yes	no	r1025	42510	42503	73	67	58	65	71	64
r1039	13	M	2	1348	32	38.8571	48	IVB	2348	2512	2626	2792		2348	2512	2482	2532	2564	2568	2580	2610	2626	2670	2702	2688	2716	2756	2786	2792	no	1	5	no	yes	no	no	no	no	no	no	r1039	43264	43257	81	79	71	68	69	79
r1042	7	M	1	774	25.1429	34.2857	64	IVB	1304	1496	1490	1758		1304	1496	no data	no data	no data	no data	1522	1526	1490	1496	1504	1544	1594	1640	1692	1758	yes	6	9	no	no	yes	no	yes	yes	yes	no	r1042	43350	43343	73	71	73	69	73	74
r1043	10	M	2	717	25.1429	36	76	IVB	1702	1998	2112	2394		1702	1998	no data	no data	no data	2006	2018	2082	2112	2130	2202	2252	2308	2374	2396	2394	yes	6	9	no	no	yes	no	yes	yes	yes	no	r1043	43362	43355	65	70	64	72	72	70
r1018	4	M	1	382	29	41.1429	85	IVB	1131	1196	1228	1258	BW treatment -17day: 1023	no data	1196	no data	no data	no data	1210	no data	no data	no data	no data	no data	no data	1252	no data	no data	no data	no	4	8	no	yes	yes	yes	yes	yes	yes	no	r1018	42138	42131	41	55	46	54	46	58
r1046	9	F	2	630	25.1429	36.4286	79	IVB	1468	1706	1868	2156		1468	1706	1728	1662	1738	1794	1816	1868	1868	1940	1970	1962	2010	2060	2076	2156	no	3	9	no	yes	yes	no	yes	yes	yes	no	r1046	43675	43668	66	69	76	76	73	75
r1011	6	M	1	708	24.5714	33	59	IVB	1162.5	1458	1444	1636		1162.5	1458	1372	no data	1336	1356	1406	1444	1444	1480	1494	1496	1542	1562	1604	1636	no	2	4	no	no	yes	no	no	yes	yes	no	r1011	41662	41655	69	60	73	53	51	54
r1017	1	M	1	698	25	37.5714	88	IVB	1061	1015	1102.8	1059	BW treatment -9day:1054	no data	1015	no data	no data	no data	no data	1162	no data	no data	no data	no data	1014	no data	no data	1048	no data	no	2	7	no	no	yes	no	yes	yes	yes	no	r1017	42027	42020	45	52	58	67	65	45
r1048	5	F	1	539	23.2857	31.5714	58	IVB	1154	1332	1530	1754		1154	1332	no data	no data	no data	1458	1474	no data	no data	1558	no data	no data	1634	no data	1726	no data	no	2	7	no	no	yes	no	yes	yes	yes	no	r1048	43734	43727	57	62	68	57	62	60
r1038	3	F	1	428	25.1429	36.2857	78	IVB	1030	1094	1069.5	1174		1030	1094	no data	no data	1058	no data	1132	no data	no data	no data	no data	no data	no data	no data	1178	1174	no	5	9	no	no	yes	no	yes	no	yes	yes	r1038	43195	43188	67	68	74	56	68	68
r1045	11	M	2	449	24.4286	39	102	IVB	2052	2294	2412	2596		2052	2294	2286	no data	2392	2412	2460	2402	2412	2420	2450	2510	2590	2621	2661	2596	no	4	9	no	no	no	no	yes	yes	yes	no	r1045	43690	43683	81	83	72	80	89	82
r1031	2	F	1	618	24.1429	35.5714	80	IVB	1039	1034	1092	1128	BW treatment -13day: 1043	no data	1034	no data	1114	no data	no data	1044	no data	1092	1072	1058	1056	1100	1108	1124	1128	no	7	7	no	no	no	no	yes	yes	yes	yes	r1031	42766	42759	45	55	40	59	55	68
r1006	1	F	2	668	24	32.2857	58	PC	841	985	1032	1168		841	985	no data	no data	982	no data	1002	1008	1032	no data	no data	1028	1050	1086	1128	1168	no	0	0	no	no	yes	no	yes	no	yes	no	r1006	41131	41124	92	78	70	62	78	74
r1003	7	M	2	670	27.1429	36.8571	68	PC	1286	1492	1794	1742		1286	1492	no data	1608	1642	1626	1702	1768	1794	1832	1790	1870	1846	1782	1750	1742	no	8	10	no	no	no	no	yes	no	yes	no	r1003	40924	40917	63	62	78	no data	63	75
r1004	6	F	2	818	27.2857	37	68	PC	1350	1446	1528	1576	BW treatment -8day: 1338	no data	1446	1480	1524	1540	1538	1536	1532	1528	1486	no data	no data	no data	no data	no data	no data	no	5	9	no	no	no	no	none	no	yes	no	r1004	41016	41009	62	65	58	65	62	65
r1005	10	F	2	1064	30.1429	38.8571	61	PC	1822	2032	2252	2462		1822	2032	2038	2058	2102	2140	2180	2214	2252	2286	2318	2348	2366	2428	2428	2462	no	8	9	no	no	no	no	no	no	yes	no	r1005	41096	41089	no data	no data	no data	no data	no data	no data
r1001	8	F	2	618	28.4286	39.8571	80	PC	1378	1596	1738	1894		1378	1596	1618	1608	1638	1662	1666	1696	1738	1744	1768	1784	1776	1820	1856	1894	no	6	8	no	no	yes	no	yes	yes	yes	no	r1001	40486	40479	70	no data	no data	62	no data	no data
r1002	5	F	2	868	26.8571	34.8571	56	PC	1216	1340	1480	1702		1216	1340	1380	1388	1416	1440	1454	1468	1480	1520	1524	1562	1602	1660	1652	1702	no	3	7	no	no	no	no	yes	yes	no	no	r1002	40653	40646	70	70	60	68	75	78
r1015	13	F	2	950	26.2857	39	89	PC	2340	2500	2672	2862		2340	2500	2512	2528	2538	2594	2606	2646	2672	2714	2712	2748	2812	2814	2838	2862	yes	3	6	no	no	yes	no	yes	yes	yes	no	r1015	41913	41906	84	77	84	69	73	60
r1009	12	M	2	984	26.4286	38.1429	82	PC	2186	2420	2584	2802		2186	2420	no data	2462	2452	2484	2526	2602	2584	2602	2664	2682	2736	2752	2772	2802	no	4	7	no	yes	yes	no	yes	yes	yes	no	r1009	41337	41330	no data	no data	75	no data	no data	no data
r1010	2	F	1	840	25.8571	33.5714	54	PC	970	1050	1240	1424		970	1050	no data	no data	1146	no data	no data	no data	1240	no data	no data	1302	no data	1346	1376	1424	no	2	6	yes	no	yes	no	yes	yes	yes	no	r1010	41345	41338	90	69	50	62	62	75
r1007	9	F	2	798	27.1429	37.1429	70	PC	1508	1662	1814	2014		1508	1662	1684	1710	1696	1712	1750	1782	1814	1900	no data	1910	1940	1978	2002	2014	no	5	6	no	no	no	no	yes	yes	yes	no	r1007	41172	41165	no data	no data	no data	no data	no data	no data
r1014	3	F	2	738	25.14	33.9971	62	PC	923	1056	1188	1320		923	1056		1104	1128	1142	1146	1184	1188	no data	no data	no data	no data	no data	no data	no data	no	4	8	no	yes	no	no	yes	yes	yes	no	r1014	41855	41848	no data	no data	no data	no data	no data	no data
r1044	11	F	2	834	25.5714	36.5714	77	PC	2118	2352	2418	2608		2118	2352	no data	no data	no data	no data	no data	no data	2418	2440	2496	2520	2546	2610	2634	2608	yes	2	8	no	no	yes	no	yes	yes	yes	no	r1044	43383	43376	43	34	39	41	55	54
r1008	4	M	2	474	24.5714	33.7143	64	PC	1063.5	1142	1216	1360	BW treatment -8day: 1052	no data	1142	no data	1136	1136	1156	1170	1188	1216	1222	1246	1252	1288	1302	1330	1360	no	4	8	no	no	no	yes	yes	yes	yes	no	r1008	41292	41285	52	62	53	60	56	69
[truncated: 126 more columns]
